# Supplementary material for: 5-Azido-4-benz­yloxy-2-meth­oxy-6-methyl­perhydro­pyran-3-ol
Source: Acta Crystallogr Sect E Struct Rep Online. 2009 Jul 25;65(Pt 8):o1972. doi: 10.1107/S1600536809028657 (PMC2977377; doi:10.1107/S1600536809028657)
Supplement: Supplementary file 2 [file e-65-o1972-Isup2.hkl]

# 
# h,k,l, Fc-squared, Fo-squared, sigma(Fo-squared) and status flag 
# 
data_I
_shelx_title ' sr2_0m in P2(1)2(1)2(1)  (100K)' 
_shelx_refln_list_code          4 
_shelx_F_calc_maximum      149.88 
_exptl_crystal_F_000       624.00 
_reflns_d_resolution_high  0.8107 
 
loop_ 
 _symmetry_equiv_pos_as_xyz 
 'x, y, z' 
 '-x+1/2, -y, z+1/2' 
 '-x, y+1/2, -z+1/2' 
 'x+1/2, -y+1/2, -z' 
 
_cell_length_a     4.6662 
_cell_length_b    15.3356 
_cell_length_c    20.9273 
_cell_angle_alpha  90.000 
_cell_angle_beta   90.000 
_cell_angle_gamma  90.000 
 
_shelx_F_squared_multiplier     1.000 
 
loop_ 
 _refln_index_h 
 _refln_index_k 
 _refln_index_l 
 _refln_F_squared_calc 
 _refln_F_squared_meas 
 _refln_F_squared_sigma 
 _refln_observed_status 
   2   0   0       13.56       13.42     12.91 o 
   4   0   0      678.25      646.66     26.53 o 
   1   1   0    22463.57    21546.44    258.22 o 
   2   1   0      458.83      454.77     16.18 o 
   3   1   0      263.45      261.29     13.40 o 
   4   1   0       43.18       47.30     10.83 o 
   5   1   0      332.86      343.84     13.97 o 
   0   2   0     1632.76     1720.36     58.25 o 
   1   2   0     8315.07     8023.54     82.60 o 
   2   2   0       83.87      102.83      7.24 o 
   3   2   0       75.40       68.15      9.36 o 
   4   2   0        9.84       -8.24      5.75 o 
   5   2   0       24.18       52.60      9.79 o 
   1   3   0        0.14       -5.56      4.24 o 
   2   3   0       14.84       17.59      5.53 o 
   3   3   0        1.51       -2.60      5.83 o 
   4   3   0      154.96      151.47     11.53 o 
   5   3   0      153.63      163.61     12.50 o 
   0   4   0     3740.14     3610.31     55.05 o 
   1   4   0      330.90      342.90     13.13 o 
   2   4   0       35.76       34.61      5.81 o 
   3   4   0        0.82       -5.47      5.26 o 
   4   4   0        1.40        5.39      7.05 o 
   5   4   0        0.52        0.95     10.79 o 
   1   5   0     1803.40     1673.53     28.05 o 
   2   5   0     2712.48     2725.59     34.63 o 
   3   5   0      147.43      153.73     10.63 o 
   4   5   0        6.00        7.56      7.46 o 
   5   5   0        1.88       15.72     15.51 o 
   0   6   0     4633.02     4581.68     70.98 o 
   1   6   0      139.55      124.93      7.10 o 
   2   6   0      268.58      266.22     12.45 o 
   3   6   0      373.22      367.64     14.69 o 
   4   6   0      215.40      242.04     15.46 o 
   5   6   0       53.49       69.52     14.39 o 
   1   7   0     1746.14     1724.83     24.62 o 
   2   7   0        1.02      -11.74      7.03 o 
   3   7   0      241.99      249.60     15.22 o 
   4   7   0       65.86       75.15     13.37 o 
   5   7   0       44.79       44.09     14.50 o 
   0   8   0      431.57      408.52     18.51 o 
   1   8   0     1608.59     1601.48     27.83 o 
   2   8   0      715.69      693.01     21.59 o 
   3   8   0       10.69        7.49     10.68 o 
   4   8   0      349.98      362.58     21.10 o 
   5   8   0       51.27       73.66     16.92 o 
   1   9   0      534.08      548.48     15.12 o 
   2   9   0     1404.17     1231.30     29.16 o 
   3   9   0        0.29       -2.09     10.20 o 
   4   9   0        6.47       25.81     12.07 o 
   5   9   0       13.09       -1.53     12.96 o 
   0  10   0      103.93      102.16     14.86 o 
   1  10   0       16.13        3.26      8.21 o 
   2  10   0      653.91      595.86     22.55 o 
   3  10   0      965.63      849.82     26.71 o 
   4  10   0        5.77        5.91     21.09 o 
   1  11   0      202.94      181.13     21.86 o 
   2  11   0      690.79      652.99     24.48 o 
   3  11   0        6.57        5.78     15.56 o 
   4  11   0      250.06      281.92     22.94 o 
   0  12   0       20.73       -1.50     13.49 o 
   1  12   0       27.83        9.80     11.85 o 
   2  12   0      143.88      165.64     16.59 o 
   3  12   0      302.62      307.17     22.25 o 
   4  12   0       23.16       84.20     29.60 o 
   1  13   0        9.89       13.85     12.53 o 
   2  13   0        0.04        4.50     11.77 o 
   3  13   0        0.30        5.02     13.02 o 
   4  13   0       22.70       14.20     16.06 o 
   0  14   0      177.09      136.90     28.81 o 
   1  14   0      133.02      134.86     16.15 o 
   2  14   0      136.99      158.43     25.55 o 
   3  14   0       14.25       29.82     18.97 o 
   1  15   0       27.53       40.40     13.51 o 
   2  15   0        3.06       21.71     14.34 o 
   3  15   0       13.45       29.31     28.02 o 
   0  16   0       32.92        4.81     24.03 o 
   1  16   0       11.72       32.42     17.39 o 
   2  16   0        0.00       35.12     14.66 o 
   3  16   0       53.37       66.82     19.28 o 
   1  17   0        5.28       17.49     17.00 o 
   2  17   0        4.68       39.76     57.41 o 
   0  18   0       97.25       64.94     27.95 o 
   1  18   0       12.64       45.87     19.28 o 
   1   0   1     4327.16     4265.45     56.53 o 
   2   0   1      689.01      672.06     17.55 o 
   3   0   1      276.18      314.27     12.52 o 
   4   0   1      302.44      321.61     15.57 o 
   5   0   1        9.61       14.46      9.70 o 
   1   1   1     5208.60     5028.46     48.53 o 
   2   1   1      244.63      249.27      7.35 o 
   3   1   1      640.88      574.18     12.06 o 
   4   1   1       53.64       63.23      6.91 o 
   5   1   1       24.79       30.12      7.68 o 
   1   2   1     4147.60     4021.05     30.87 o 
   2   2   1      551.77      555.82     10.27 o 
   3   2   1      147.93      168.37      7.70 o 
   4   2   1      168.78      171.89      7.85 o 
   5   2   1       46.93       53.24      6.46 o 
   0   3   1     1104.59     1034.63     33.02 o 
   1   3   1     6522.83     6340.06     46.53 o 
   2   3   1       67.49       69.63      4.75 o 
   3   3   1       18.20       17.44      4.72 o 
   4   3   1      186.66      180.79      8.09 o 
   5   3   1      169.73      184.83      9.25 o 
   0   4   1     8267.84     8028.28     79.16 o 
   1   4   1     1360.12     1289.20     15.03 o 
   2   4   1      212.80      228.37      7.02 o 
   3   4   1       61.88       59.05      5.79 o 
   4   4   1      380.38      387.68     10.48 o 
   5   4   1       31.97       23.72      7.26 o 
   0   5   1     1450.75     1348.43     19.46 o 
   1   5   1      670.17      612.01     11.14 o 
   2   5   1      161.99      171.15      7.20 o 
   3   5   1      421.10      406.86     10.21 o 
   4   5   1        0.80        2.69      4.92 o 
   5   5   1       18.16       25.21      7.13 o 
   0   6   1     2131.51     2088.29     27.46 o 
   1   6   1      919.53      823.09     12.30 o 
   2   6   1      155.59      158.67      7.62 o 
   3   6   1      106.76       94.10      7.39 o 
   4   6   1      235.64      226.78     10.27 o 
   5   6   1       88.13      109.12     11.42 o 
   0   7   1     6518.02     6673.55     70.58 o 
   1   7   1      496.64      492.40     12.25 o 
   2   7   1      160.44      168.56      8.35 o 
   3   7   1      137.63      142.10      9.45 o 
   4   7   1       67.74       71.69      9.01 o 
   5   7   1        9.45       18.20      8.82 o 
   0   8   1       49.32       49.10      6.86 o 
   1   8   1     2781.88     2629.61     26.68 o 
   2   8   1      271.58      266.31     10.79 o 
   3   8   1      943.77      878.29     17.93 o 
   4   8   1       32.63       29.11      8.88 o 
   5   8   1        6.03        9.37      9.29 o 
   0   9   1     1159.68     1272.24     22.90 o 
   1   9   1     1056.56     1034.50     16.79 o 
   2   9   1      189.58      189.95     10.46 o 
   3   9   1      277.11      255.27     13.03 o 
   4   9   1      176.83      197.28     16.53 o 
   5   9   1       60.03       73.60     13.40 o 
   0  10   1       34.90       42.58      8.58 o 
   1  10   1      379.99      332.56     11.39 o 
   2  10   1      118.10      121.88     10.12 o 
   3  10   1      142.76      148.24     11.50 o 
   4  10   1      141.19      152.63     15.67 o 
   0  11   1      760.66      772.89     20.00 o 
   1  11   1       85.25       72.99      9.81 o 
   2  11   1      946.24      829.86     18.80 o 
   3  11   1      120.08      119.22     11.16 o 
   4  11   1       21.20       36.98     13.34 o 
   0  12   1      160.34      198.43     22.15 o 
   1  12   1      161.80      154.76     12.31 o 
   2  12   1       82.38       74.92      9.99 o 
   3  12   1      101.31      105.65     15.18 o 
   4  12   1       78.74      128.37     21.95 o 
   0  13   1      370.55      362.61     20.26 o 
   1  13   1      577.46      543.98     16.26 o 
   2  13   1      101.50       93.01     10.57 o 
   3  13   1       33.50       45.23     10.88 o 
   4  13   1       62.07       90.54     19.89 o 
   0  14   1        0.60        5.57     15.52 o 
   1  14   1      255.26      242.91     15.03 o 
   2  14   1       85.10       87.56     11.28 o 
   3  14   1       83.84      109.80     20.76 o 
   0  15   1       27.97       10.69     16.27 o 
   1  15   1        4.31       27.46     11.04 o 
   2  15   1      204.64      218.60     17.91 o 
   3  15   1       74.07      114.03     24.62 o 
   0  16   1        2.04       15.46     17.13 o 
   1  16   1       47.82       42.46     13.41 o 
   2  16   1      197.19      258.89     25.78 o 
   3  16   1       29.43       86.53     28.31 o 
   0  17   1      111.40      145.28     22.18 o 
   1  17   1       26.55       49.69     13.82 o 
   2  17   1       35.81       72.64     28.83 o 
   0  18   1       22.65       15.05     22.83 o 
   1  18   1       33.78       45.21     14.17 o 
   0   0   2     3616.96     3757.18     67.24 o 
   1   0   2     5271.47     5271.81     63.29 o 
   2   0   2     1545.79     1538.74     23.43 o 
   3   0   2      671.89      667.76     17.32 o 
   4   0   2       14.92        0.24      6.69 o 
   5   0   2        1.23       -9.16      9.17 o 
   0   1   2     1832.18     1974.64     29.09 o 
   1   1   2     1869.34     1784.63     17.55 o 
   2   1   2      237.28      243.74      7.09 o 
   3   1   2      225.19      250.83      8.26 o 
   4   1   2      473.72      466.79     12.20 o 
   5   1   2       19.71       24.87      5.63 o 
   0   2   2     5862.18     6001.98    153.53 o 
   1   2   2     1456.49     1459.57     15.37 o 
   2   2   2     6281.92     6243.59     47.90 o 
   3   2   2      893.93      897.30     13.97 o 
   4   2   2      143.25      134.56      7.43 o 
   5   2   2      101.43      108.06      9.91 o 
   0   3   2      446.03      438.65     18.15 o 
   1   3   2     4616.36     4520.33     43.37 o 
   2   3   2      357.86      342.14      7.22 o 
   3   3   2     1708.44     1663.00     19.10 o 
   4   3   2      230.69      221.74      8.92 o 
   5   3   2      102.06      118.81      9.06 o 
   0   4   2        1.26       -5.10      9.86 o 
   1   4   2      135.25      140.20      7.14 o 
   2   4   2     1056.74      987.56     12.45 o 
   3   4   2       71.47       73.48      5.70 o 
   4   4   2      232.98      249.02      9.28 o 
   5   4   2        6.25       35.98      8.41 o 
   0   5   2        0.37       -4.84      3.68 o 
   1   5   2      262.89      249.45      7.39 o 
   2   5   2      603.09      544.81     10.85 o 
   3   5   2      309.95      318.03      9.03 o 
   4   5   2       68.61       65.66      7.20 o 
   5   5   2       19.67       16.22      8.03 o 
   0   6   2      141.35      157.03      8.62 o 
   1   6   2       34.89       33.14      4.79 o 
   2   6   2      191.12      183.90      7.05 o 
   3   6   2       93.50      101.58      6.77 o 
   4   6   2       51.68       56.92      7.37 o 
   5   6   2       77.95       72.42     11.53 o 
   0   7   2     2297.97     2329.96     31.02 o 
   1   7   2      239.53      232.89      7.77 o 
   2   7   2      323.21      323.47     10.32 o 
   3   7   2       82.86       78.53      8.40 o 
   4   7   2      156.02      168.34     10.67 o 
   5   7   2       20.93       43.71     13.47 o 
   0   8   2      596.84      618.84     15.07 o 
   1   8   2     1966.87     1945.06     23.17 o 
   2   8   2     1399.90     1285.39     25.73 o 
   3   8   2      132.58      141.81     10.39 o 
   4   8   2       12.38       17.31      8.21 o 
   5   8   2       78.24       55.16     12.02 o 
   0   9   2     1457.22     1395.25     27.02 o 
   1   9   2     1022.55      958.12     16.52 o 
   2   9   2      266.40      259.91     11.32 o 
   3   9   2      822.86      729.63     18.97 o 
   4   9   2       11.29       -0.37      8.09 o 
   5   9   2        0.64       10.48     11.35 o 
   0  10   2      751.45      754.79     25.48 o 
   1  10   2      117.57      130.78      8.03 o 
   2  10   2       31.91       22.25      8.26 o 
   3  10   2      119.88      122.44     11.02 o 
   4  10   2      158.86      162.12     20.98 o 
   0  11   2       26.80       12.32      8.90 o 
   1  11   2      322.43      301.03     11.28 o 
   2  11   2      118.75      115.19     10.43 o 
   3  11   2      187.56      184.29     12.57 o 
   4  11   2       85.00      103.28     16.02 o 
   0  12   2       59.87       48.36     10.43 o 
   1  12   2       61.77       37.36      7.43 o 
   2  12   2      340.28      321.52     16.61 o 
   3  12   2      108.19      111.20     12.37 o 
   4  12   2        9.08       31.45     14.39 o 
   0  13   2      208.95      196.41     17.29 o 
   1  13   2        0.31       -4.71      8.95 o 
   2  13   2      315.27      324.14     15.66 o 
   3  13   2       32.25       56.72     14.19 o 
   4  13   2       20.06       42.12     17.65 o 
   0  14   2      353.96      332.04     24.80 o 
   1  14   2      386.31      385.29     15.12 o 
   2  14   2       94.83      106.41     11.41 o 
   3  14   2       52.11       68.16     19.82 o 
   0  15   2        8.44       14.14     16.17 o 
   1  15   2       46.62       50.18     11.33 o 
   2  15   2      222.30      251.75     27.85 o 
   3  15   2        5.08       27.18     24.23 o 
   0  16   2      111.21      185.67     26.40 o 
   1  16   2       32.00       19.51     16.35 o 
   2  16   2       28.70       50.67     16.56 o 
   3  16   2       10.52       66.00     19.75 o 
   0  17   2       30.55       39.87     18.63 o 
   1  17   2       41.78       28.06     13.33 o 
   2  17   2        0.60       18.22     12.06 o 
   0  18   2        0.38       50.16     19.25 o 
   1  18   2        2.04        3.51     19.04 o 
   1   0   3        2.74       -1.59      4.30 o 
   2   0   3     2102.01     2009.24     28.17 o 
   3   0   3      656.74      653.44     17.18 o 
   4   0   3      102.30       87.32     10.19 o 
   5   0   3        0.00        6.03     10.67 o 
   0   1   3     3728.35     3851.79     77.86 o 
   1   1   3     9238.49     8803.65     67.63 o 
   2   1   3     1698.37     1761.46     18.20 o 
   3   1   3      291.89      294.77      8.79 o 
   4   1   3       58.34       56.16      6.50 o 
   5   1   3      118.53      121.85     18.58 o 
   0   2   3     1947.89     2074.39     29.62 o 
   1   2   3     2645.22     2473.18     22.25 o 
   2   2   3      148.23      163.79      5.73 o 
   3   2   3      692.89      701.13     12.20 o 
   4   2   3      192.62      191.31      8.40 o 
   5   2   3        3.71        6.43      6.74 o 
   0   3   3     1214.49     1211.34     23.07 o 
   1   3   3      258.25      271.65      7.87 o 
   2   3   3      161.54      175.19      5.78 o 
   3   3   3       62.48       71.56      5.47 o 
   4   3   3      163.29      151.57      8.09 o 
   5   3   3       52.75       49.80     11.31 o 
   0   4   3      635.90      617.44     13.62 o 
   1   4   3     1023.32     1011.64     12.22 o 
   2   4   3      678.61      664.64     10.65 o 
   3   4   3       16.54        6.88      4.13 o 
   4   4   3       29.00       25.30      5.66 o 
   5   4   3      168.18      175.04     12.07 o 
   0   5   3     3042.53     2986.11     52.05 o 
   1   5   3      217.76      211.79      6.98 o 
   2   5   3      375.01      377.33      8.46 o 
   3   5   3       67.41       68.91      5.97 o 
   4   5   3      152.73      172.75      9.71 o 
   5   5   3       80.50      114.69     15.41 o 
   0   6   3      756.63      784.74     24.84 o 
   1   6   3      684.41      660.89     11.60 o 
   2   6   3      479.17      470.86     10.75 o 
   3   6   3      190.64      195.16      8.60 o 
   4   6   3       49.69       43.08      7.31 o 
   5   6   3        6.61       22.55     10.89 o 
   0   7   3     1024.23     1198.46     21.55 o 
   1   7   3       64.16       66.89      6.03 o 
   2   7   3      118.96      116.92      7.48 o 
   3   7   3      478.43      444.31     14.08 o 
   4   7   3       74.85       92.19     10.53 o 
   5   7   3       34.20       41.98     16.77 o 
   0   8   3      179.91      211.90      9.98 o 
   1   8   3      357.31      391.60     10.98 o 
   2   8   3      405.18      401.19     10.90 o 
   3   8   3      234.39      232.49     11.87 o 
   4   8   3      117.27      124.54     10.88 o 
   5   8   3       13.70       12.32      9.88 o 
   0   9   3       12.30        3.79      6.32 o 
   1   9   3       69.65       83.63      7.63 o 
   2   9   3      825.22      804.16     17.62 o 
   3   9   3      657.34      590.79     16.36 o 
   4   9   3        3.42       13.18      8.10 o 
   5   9   3        4.08        0.44     16.78 o 
   0  10   3        0.00       -1.12      7.75 o 
   1  10   3      109.46      107.80      8.11 o 
   2  10   3      528.24      487.60     14.88 o 
   3  10   3      446.43      455.23     15.64 o 
   4  10   3        5.83       13.84      8.98 o 
   0  11   3       10.73       -0.76      8.26 o 
   1  11   3      395.22      375.11     12.19 o 
   2  11   3       41.50       34.79      8.83 o 
   3  11   3      139.47      136.43     11.74 o 
   4  11   3       85.95       79.69     11.65 o 
   0  12   3      652.94      591.08     23.93 o 
   1  12   3      218.71      215.58     12.16 o 
   2  12   3       22.93       21.00      8.83 o 
   3  12   3       57.03       58.75     10.40 o 
   4  12   3       35.19       69.79     20.35 o 
   0  13   3      859.20      796.51     26.86 o 
   1  13   3      339.91      338.81     15.47 o 
   2  13   3       19.13       29.13      9.21 o 
   3  13   3       10.77       11.43     14.26 o 
   4  13   3       60.14      113.07     23.38 o 
   0  14   3        0.75        9.73     16.31 o 
   1  14   3       97.26      103.78     11.68 o 
   2  14   3      127.57      116.01     12.56 o 
   3  14   3        7.10       18.41     14.80 o 
   0  15   3        4.58       18.33     15.79 o 
   1  15   3      470.89      436.24     22.61 o 
   2  15   3       27.12       54.17     14.07 o 
   3  15   3       45.12       59.80     20.24 o 
   0  16   3       18.28       53.10     18.87 o 
   1  16   3      165.64      177.27     19.54 o 
   2  16   3        9.18       19.72     11.26 o 
   0  17   3      102.98       93.07     20.18 o 
   1  17   3       11.89       41.62     14.54 o 
   2  17   3       32.41       52.37     13.60 o 
   0  18   3       90.60      107.30     21.52 o 
   1  18   3       37.27       60.17     14.86 o 
   0   0   4     1532.90     1424.10     31.76 o 
   1   0   4      876.06      800.15     19.18 o 
   2   0   4      777.56      723.34     14.92 o 
   3   0   4       36.55       32.26      6.74 o 
   4   0   4      170.05      189.47     12.55 o 
   5   0   4       16.95       12.42     12.75 o 
   0   1   4     1408.51     1397.40     22.49 o 
   1   1   4     2048.62     2014.98     19.04 o 
   2   1   4      243.83      254.12      6.69 o 
   3   1   4      246.01      245.15      8.12 o 
   4   1   4       93.67       98.43      7.28 o 
   5   1   4        9.02       17.39      8.60 o 
   0   2   4      841.92      847.12     14.96 o 
   1   2   4      130.17      119.77      5.53 o 
   2   2   4      199.16      189.53      5.82 o 
   3   2   4      226.83      248.08      7.73 o 
   4   2   4      222.69      202.93      9.25 o 
   5   2   4       64.37       48.11      9.31 o 
   0   3   4        1.09       -1.07      4.37 o 
   1   3   4     1134.44     1020.73     16.16 o 
   2   3   4     2944.55     2947.25     25.58 o 
   3   3   4      377.41      370.83      9.00 o 
   4   3   4       84.59       99.40      7.25 o 
   5   3   4      187.68      180.47     19.58 o 
   0   4   4      703.77      689.76     14.62 o 
   1   4   4     4181.80     4179.25     51.82 o 
   2   4   4      506.95      497.75      8.74 o 
   3   4   4      478.48      454.91     10.15 o 
   4   4   4      151.64      158.78      8.37 o 
   5   4   4        7.79       17.25     10.41 o 
   0   5   4        7.17       -2.67      5.66 o 
   1   5   4     2422.04     2394.99     24.65 o 
   2   5   4       62.66       74.11      4.87 o 
   3   5   4      641.53      587.24     12.20 o 
   4   5   4      244.15      240.25     10.68 o 
   5   5   4       40.55       35.16     10.39 o 
   0   6   4     1614.45     1738.37     28.76 o 
   1   6   4      193.59      231.16      7.99 o 
   2   6   4      345.26      345.70      9.29 o 
   3   6   4      101.44       95.16      8.55 o 
   4   6   4      294.34      315.52     13.61 o 
   5   6   4      188.72      219.49     26.40 o 
   0   7   4       29.81       25.22      6.11 o 
   1   7   4      468.86      463.61     10.81 o 
   2   7   4       61.41       63.34      6.73 o 
   3   7   4      423.66      386.06     13.30 o 
   4   7   4      191.03      212.53     11.33 o 
   5   7   4      101.01      118.47     16.71 o 
   0   8   4      591.44      497.06     37.11 o 
   1   8   4       37.30       36.17      6.11 o 
   2   8   4      270.23      289.66     10.55 o 
   3   8   4       64.82       65.83     10.11 o 
   4   8   4      298.65      296.09     14.87 o 
   5   8   4        8.27       10.92     10.97 o 
   0   9   4       14.77        3.23      6.69 o 
   1   9   4      171.31      184.75      8.23 o 
   2   9   4       63.95       54.99      7.94 o 
   3   9   4       32.60       28.60      8.56 o 
   4   9   4       55.47       55.50      9.59 o 
   0  10   4      465.33      445.85     16.15 o 
   1  10   4      240.89      260.43     11.20 o 
   2  10   4       53.31       42.71      8.69 o 
   3  10   4       21.93       14.38      7.48 o 
   4  10   4       50.82       68.20     14.02 o 
   0  11   4      324.18      336.56     14.55 o 
   1  11   4      283.66      298.99     11.61 o 
   2  11   4      332.62      341.87     14.71 o 
   3  11   4      134.64      131.62     14.51 o 
   4  11   4       75.24       85.34     16.87 o 
   0  12   4      220.57      203.04     17.86 o 
   1  12   4      117.46      119.17     10.78 o 
   2  12   4        8.57       13.96      8.60 o 
   3  12   4      117.77      131.43     12.29 o 
   4  12   4       31.69       58.66     22.27 o 
   0  13   4        9.44       -0.27     13.12 o 
   1  13   4      357.06      335.34     14.09 o 
   2  13   4      177.18      164.71     12.51 o 
   3  13   4       39.70       62.60     10.81 o 
   4  13   4      197.88      189.83     19.89 o 
   0  14   4        0.07        7.24     12.39 o 
   1  14   4       52.62       53.26      7.62 o 
   2  14   4      133.25      135.31     12.47 o 
   3  14   4      120.63      129.83     19.84 o 
   0  15   4      124.80      113.81     30.23 o 
   1  15   4        2.81       16.74      8.91 o 
   2  15   4       44.99       57.57      9.80 o 
   3  15   4       16.76       25.74     12.05 o 
   0  16   4      190.22      186.07     25.37 o 
   1  16   4       11.35       31.73     11.92 o 
   2  16   4        7.00       12.48     10.79 o 
   0  17   4      255.62      259.16     25.75 o 
   1  17   4        0.31       17.94     14.96 o 
   2  17   4       28.57       39.56     14.18 o 
   0  18   4        0.17        2.97     17.57 o 
   1  18   4      151.64      182.79     20.77 o 
   1   0   5      451.44      412.42     11.59 o 
   2   0   5      516.23      551.05     13.76 o 
   3   0   5      869.87      908.83     19.96 o 
   4   0   5       12.68       21.11      7.38 o 
   5   0   5       78.38      109.86     17.30 o 
   0   1   5      904.08      870.27     18.64 o 
   1   1   5      568.38      571.80      8.78 o 
   2   1   5      600.75      633.70      9.53 o 
   3   1   5       63.95       66.95      5.47 o 
   4   1   5      323.37      332.45     10.25 o 
   5   1   5       55.54       68.97     11.14 o 
   0   2   5       10.84        8.74      5.15 o 
   1   2   5      548.54      537.99     10.00 o 
   2   2   5      107.39      105.16      4.51 o 
   3   2   5      370.49      374.28      9.09 o 
   4   2   5       68.22       73.42      8.05 o 
   5   2   5       17.59       26.86      8.72 o 
   0   3   5     3779.78     3846.83     59.50 o 
   1   3   5      972.69      994.50     12.83 o 
   2   3   5       88.07       85.35      5.79 o 
   3   3   5      295.83      301.19      8.24 o 
   4   3   5      163.53      169.92      9.71 o 
   5   3   5      213.89      231.13     17.09 o 
   0   4   5       41.67       45.76      5.44 o 
   1   4   5     2037.56     2095.10     25.80 o 
   2   4   5      981.92      997.38     14.29 o 
   3   4   5      253.09      249.42      7.82 o 
   4   4   5       57.95       65.67      7.62 o 
   5   4   5      216.85      215.70     19.92 o 
   0   5   5      196.45      213.82     10.09 o 
   1   5   5      737.66      737.07     14.16 o 
   2   5   5     1983.02     1905.11     19.92 o 
   3   5   5      136.18      143.07      8.06 o 
   4   5   5      680.10      698.74     18.58 o 
   5   5   5       76.90      101.08     21.64 o 
   0   6   5      324.77      332.19     12.17 o 
   1   6   5       17.23       12.62      4.86 o 
   2   6   5      326.43      308.56      9.79 o 
   3   6   5       83.89       84.01      8.43 o 
   4   6   5      120.48      120.81     10.74 o 
   5   6   5      128.65      149.24     18.99 o 
   0   7   5      523.19      552.71     17.44 o 
   1   7   5      125.46      130.99      7.33 o 
   2   7   5      121.74      122.75      7.89 o 
   3   7   5      579.68      502.87     14.73 o 
   4   7   5       22.08       24.18      8.25 o 
   5   7   5       24.35       24.50     10.88 o 
   0   8   5        8.63       18.93      8.60 o 
   1   8   5      109.68      125.51      7.79 o 
   2   8   5      180.60      197.00      9.54 o 
   3   8   5      110.81      119.49     10.84 o 
   4   8   5       13.68       17.51      8.00 o 
   5   8   5       20.86       12.01     14.33 o 
   0   9   5      110.12      104.44     10.84 o 
   1   9   5      135.02      144.88      9.31 o 
   2   9   5       18.52       13.24      7.37 o 
   3   9   5        6.47      -10.63      7.65 o 
   4   9   5       38.24       47.34     10.12 o 
   0  10   5       35.53       49.70      9.00 o 
   1  10   5      482.63      439.89     12.45 o 
   2  10   5      304.30      295.99     12.09 o 
   3  10   5      179.63      138.59     11.07 o 
   4  10   5      144.56      141.43     18.21 o 
   0  11   5       72.24       67.03     10.50 o 
   1  11   5      349.50      312.02     11.74 o 
   2  11   5      126.92      130.55     11.42 o 
   3  11   5        0.21        2.07      7.99 o 
   4  11   5       50.02       94.71     23.95 o 
   0  12   5      766.52      820.08     36.47 o 
   1  12   5      420.66      404.22     13.32 o 
   2  12   5      102.84      100.45     10.96 o 
   3  12   5      221.38      218.36     14.16 o 
   4  12   5       51.00      113.94     28.31 o 
   0  13   5        2.39        4.45     14.32 o 
   1  13   5      219.34      203.49     12.16 o 
   2  13   5       67.12       75.31     10.84 o 
   3  13   5      212.75      190.14     18.75 o 
   4  13   5       23.28       36.76     14.06 o 
   0  14   5      271.55      289.66     21.75 o 
   1  14   5       87.58       91.99     11.81 o 
   2  14   5       65.02       71.49     10.97 o 
   3  14   5        1.39       21.90     11.47 o 
   0  15   5      100.62       60.21     21.88 o 
   1  15   5       10.00       32.35     13.53 o 
   2  15   5       43.90       60.57     12.53 o 
   3  15   5       78.42      120.80     27.20 o 
   0  16   5        3.50       10.30     19.11 o 
   1  16   5       98.86      116.81     19.98 o 
   2  16   5       15.79       46.95     13.38 o 
   0  17   5       28.80       21.86     20.90 o 
   1  17   5       63.63       99.99     24.06 o 
   2  17   5       43.05       58.49     13.96 o 
   0  18   5      203.29      168.55     28.04 o 
   1  18   5       46.88      118.79     31.39 o 
   0   0   6     1942.07     1722.02     41.09 o 
   1   0   6        0.01       -5.39      5.21 o 
   2   0   6      133.40      130.00      9.95 o 
   3   0   6        4.43        1.12      5.36 o 
   4   0   6        3.51        7.52      8.69 o 
   5   0   6       48.95       66.35     15.99 o 
   0   1   6      762.51      801.88     13.66 o 
   1   1   6      281.05      270.74      7.31 o 
   2   1   6      570.07      566.90     10.86 o 
   3   1   6       24.70       25.94      4.34 o 
   4   1   6      120.68      137.24     12.25 o 
   5   1   6       94.91       93.20     12.10 o 
   0   2   6     1741.51     1798.28     20.96 o 
   1   2   6      210.72      208.40      6.67 o 
   2   2   6      194.26      198.37      6.20 o 
   3   2   6       37.89       31.38      4.59 o 
   4   2   6      107.59       97.70     13.21 o 
   5   2   6        4.39        9.67     11.00 o 
   0   3   6      424.41      418.31     13.55 o 
   1   3   6     2014.10     2031.60     20.86 o 
   2   3   6      534.33      514.27      9.68 o 
   3   3   6        5.00        7.04      3.83 o 
   4   3   6       82.80      102.71      9.72 o 
   5   3   6      251.10      249.45     26.69 o 
   0   4   6       36.29       37.81      5.31 o 
   1   4   6      121.11      130.28      5.53 o 
   2   4   6      702.66      720.84     11.62 o 
   3   4   6      357.14      342.28     10.57 o 
   4   4   6       87.38       88.83      9.39 o 
   5   4   6       26.80       57.25     18.63 o 
   0   5   6     1731.45     1837.94     27.35 o 
   1   5   6      193.46      221.18      7.55 o 
   2   5   6      106.99      117.94      6.28 o 
   3   5   6      261.76      283.90     10.00 o 
   4   5   6      291.11      285.17     14.95 o 
   5   5   6        9.41       17.48     10.14 o 
   0   6   6      275.72      291.51     12.25 o 
   1   6   6      437.02      486.22     11.30 o 
   2   6   6      402.50      386.84     10.85 o 
   3   6   6      287.65      263.13     11.55 o 
   4   6   6      168.52      166.40     11.81 o 
   5   6   6       97.85      119.11     17.90 o 
   0   7   6     1108.39     1248.44     26.76 o 
   1   7   6      384.85      385.96     10.24 o 
   2   7   6      377.54      385.81     12.20 o 
   3   7   6        0.50       -9.62      6.35 o 
   4   7   6        7.51       14.01      8.53 o 
   5   7   6       68.68       35.82     11.59 o 
   0   8   6        7.67       10.41      8.54 o 
   1   8   6      145.87      144.92      8.30 o 
   2   8   6      190.86      216.79     10.64 o 
   3   8   6       40.82       30.66      8.85 o 
   4   8   6      103.41       99.41     11.36 o 
   5   8   6       11.28        7.62     10.15 o 
   0   9   6      133.68      151.17     18.86 o 
   1   9   6      351.94      354.91     11.75 o 
   2   9   6       54.99       63.89      8.94 o 
   3   9   6      211.25      210.57     14.42 o 
   4   9   6       50.86       57.94     12.33 o 
   0  10   6      643.65      602.17     26.23 o 
   1  10   6      226.09      213.39     11.14 o 
   2  10   6      140.17      145.42     10.94 o 
   3  10   6      189.57      177.71     15.80 o 
   4  10   6       52.16       57.51     15.61 o 
   0  11   6      550.96      539.42     17.00 o 
   1  11   6      178.69      175.11     11.22 o 
   2  11   6      994.91      861.97     19.49 o 
   3  11   6       10.62       15.41      8.31 o 
   4  11   6       91.88      131.37     26.22 o 
   0  12   6      394.72      406.46     25.39 o 
   1  12   6       58.94       48.45      8.55 o 
   2  12   6      214.43      207.40     13.57 o 
   3  12   6       93.08      104.14     12.18 o 
   4  12   6       56.58      111.82     26.24 o 
   0  13   6        9.16       21.08     14.61 o 
   1  13   6      548.80      534.20     16.33 o 
   2  13   6      129.19      122.45     11.71 o 
   3  13   6       38.60       44.71     14.24 o 
   0  14   6      238.85      244.90     28.26 o 
   1  14   6       38.28       22.97     11.63 o 
   2  14   6       81.33       82.60     13.90 o 
   3  14   6        2.04       11.15     10.10 o 
   1  15   6       12.08       15.45     13.18 o 
   2  15   6        7.84       33.19     12.00 o 
   3  15   6       29.95       49.33     11.45 o 
   0  16   6      140.40      120.28     24.50 o 
   1  16   6       14.24       44.99     17.44 o 
   2  16   6       18.36       43.44     20.25 o 
   0  17   6       12.85       29.51     21.35 o 
   1  17   6        0.77        6.65     14.28 o 
   2  17   6       39.50       68.32     14.70 o 
   0  18   6       58.38       52.74     24.44 o 
   1  18   6       16.48       19.48     15.93 o 
   1   0   7      290.71      269.71     10.90 o 
   2   0   7      512.84      480.35     17.99 o 
   3   0   7      261.67      231.67     14.24 o 
   4   0   7      128.07      133.98     17.28 o 
   5   0   7       44.40       37.65     14.21 o 
   0   1   7       16.02       15.56      4.19 o 
   1   1   7       92.56       91.50      5.47 o 
   2   1   7       61.28       71.88      5.80 o 
   3   1   7      167.54      174.95      6.78 o 
   4   1   7       75.99       72.94      9.30 o 
   5   1   7       17.24       13.30      9.63 o 
   0   2   7      414.46      448.06     10.01 o 
   1   2   7     1786.29     1714.72     17.92 o 
   2   2   7      205.03      220.30      7.92 o 
   3   2   7      253.58      252.47      7.93 o 
   4   2   7        0.88       -4.67      6.72 o 
   5   2   7       39.91       22.90     10.75 o 
   0   3   7        7.24       11.37      5.27 o 
   1   3   7      594.69      601.07      9.94 o 
   2   3   7     1264.89     1272.26     15.49 o 
   3   3   7      170.31      157.82      7.93 o 
   4   3   7       26.67       26.36      7.92 o 
   5   3   7        2.83       27.14     15.32 o 
   0   4   7      544.26      536.76     13.21 o 
   1   4   7      297.95      301.01      7.81 o 
   2   4   7      221.92      232.89      7.69 o 
   3   4   7      102.24      103.10      8.00 o 
   4   4   7       45.86       58.74     10.04 o 
   5   4   7      222.44      239.44     22.50 o 
   0   5   7      114.57      123.01      7.42 o 
   1   5   7     1202.62     1375.40     16.11 o 
   2   5   7      113.62      121.93      6.62 o 
   3   5   7      110.29      119.05     11.91 o 
   4   5   7      129.67      110.34     11.91 o 
   5   5   7      126.44      151.82     19.64 o 
   0   6   7       13.86       19.77      6.87 o 
   1   6   7      277.14      286.23      7.66 o 
   2   6   7      257.96      297.66      9.23 o 
   3   6   7       60.35       60.36      9.11 o 
   4   6   7        1.19       -6.79      9.08 o 
   5   6   7       22.22       29.37     16.44 o 
   0   7   7      226.67      235.64     12.39 o 
   1   7   7       26.85       17.73      5.18 o 
   2   7   7      121.98      130.81      9.01 o 
   3   7   7       98.86       91.05     10.05 o 
   4   7   7       26.81       26.81     10.12 o 
   5   7   7       83.23       86.36     14.90 o 
   0   8   7      171.44      188.43     13.35 o 
   1   8   7       46.75       43.54      6.49 o 
   2   8   7       30.47       14.37      7.54 o 
   3   8   7      370.58      364.11     15.07 o 
   4   8   7       87.17       99.85     13.68 o 
   0   9   7      159.74      178.05     14.53 o 
   1   9   7       47.40       31.09      7.49 o 
   2   9   7      109.37      108.20      9.95 o 
   3   9   7       74.68       77.85     11.41 o 
   4   9   7       31.88       56.02     12.14 o 
   0  10   7       45.56       45.52     12.71 o 
   1  10   7      250.22      251.33     11.31 o 
   2  10   7       74.55       64.16      9.59 o 
   3  10   7      152.44      162.27     14.84 o 
   4  10   7       46.18       50.84     16.75 o 
   0  11   7       81.89       72.10     13.55 o 
   1  11   7      217.38      221.00     12.23 o 
   2  11   7       79.43       67.32     10.66 o 
   3  11   7       26.01       38.81     11.25 o 
   4  11   7       97.11       98.21     17.72 o 
   0  12   7      641.16      565.11     28.34 o 
   1  12   7      343.93      352.17     13.44 o 
   2  12   7      242.67      231.64     13.42 o 
   3  12   7       47.26       43.06     11.16 o 
   4  12   7       32.16       89.62     24.60 o 
   0  13   7      168.67      171.80     19.32 o 
   1  13   7      133.22      129.33     11.92 o 
   2  13   7       24.60       21.23      8.94 o 
   3  13   7      149.93      164.08     23.03 o 
   0  14   7       25.03       27.03     16.13 o 
   1  14   7      192.46      182.35     15.41 o 
   2  14   7       73.42       53.65     13.73 o 
   3  14   7       56.73       86.41     18.41 o 
   0  15   7       29.77       36.64     14.69 o 
   1  15   7       80.07      109.16     15.98 o 
   2  15   7      101.54      134.82     14.48 o 
   3  15   7        4.51       32.22     11.96 o 
   0  16   7      136.67      140.33     21.12 o 
   1  16   7       53.82       57.98     13.35 o 
   2  16   7       13.98       44.10     16.59 o 
   0  17   7        5.77       39.64     22.56 o 
   1  17   7       51.51       50.82     15.90 o 
   0  18   7       17.06       46.30     23.51 o 
   0   0   8      101.05      122.64      9.57 o 
   1   0   8        0.68       -3.35      5.55 o 
   2   0   8      246.08      243.73     12.95 o 
   3   0   8        7.80        5.65      8.20 o 
   4   0   8       27.22       25.15     13.56 o 
   5   0   8      147.44      129.05     19.85 o 
   0   1   8     1693.69     1827.01     21.78 o 
   1   1   8       82.55       74.28      5.39 o 
   2   1   8       59.86       60.44      6.12 o 
   3   1   8      168.15      164.75      9.64 o 
   4   1   8       61.19       65.63     10.26 o 
   5   1   8        1.02       19.76      9.38 o 
   0   2   8     1410.64     1446.26     19.93 o 
   1   2   8      951.08      943.26     12.78 o 
   2   2   8       69.25       78.84      5.90 o 
   3   2   8       36.52       26.48      5.90 o 
   4   2   8       46.40       45.26      9.99 o 
   5   2   8       27.46       28.09     11.37 o 
   0   3   8     1598.68     1666.02     23.47 o 
   1   3   8       44.93       52.75      5.02 o 
   2   3   8      150.34      153.87      7.25 o 
   3   3   8      163.04      159.12      9.03 o 
   4   3   8      175.97      166.04     11.59 o 
   5   3   8       83.71       84.97     17.25 o 
   0   4   8      128.87      129.64      8.15 o 
   1   4   8      224.89      254.94      7.48 o 
   2   4   8     1470.40     1395.85     20.40 o 
   3   4   8      142.47      142.96     11.07 o 
   4   4   8       90.52       69.63     10.89 o 
   5   4   8       51.97       66.48     12.25 o 
   0   5   8        0.11       -0.66      5.18 o 
   1   5   8      212.46      231.27      7.67 o 
   2   5   8      578.94      572.84     11.54 o 
   3   5   8      136.69      123.83      9.10 o 
   4   5   8      158.68      166.86     13.42 o 
   5   5   8        4.98       16.07     11.81 o 
   0   6   8      320.01      323.10     13.04 o 
   1   6   8       35.19       36.94      4.68 o 
   2   6   8       52.96       43.65      5.78 o 
   3   6   8        4.80        7.71      7.06 o 
   4   6   8       27.68       34.88     10.11 o 
   5   6   8       96.61      101.89     15.17 o 
   0   7   8        0.13       -7.15      6.85 o 
   1   7   8      215.95      244.78      9.33 o 
   2   7   8       57.67       68.09      8.23 o 
   3   7   8        0.22        2.14      6.64 o 
   4   7   8       66.05       77.52     12.04 o 
   5   7   8       10.23       18.30     11.88 o 
   0   8   8      242.53      262.10     13.73 o 
   1   8   8      391.77      394.91     12.04 o 
   2   8   8      121.93      113.09      9.71 o 
   3   8   8        6.43        5.60      6.82 o 
   4   8   8      129.37      140.37     16.27 o 
   0   9   8      296.53      323.74     17.44 o 
   1   9   8      235.43      254.61     11.80 o 
   2   9   8       26.62       21.16      8.53 o 
   3   9   8       13.14       23.55      8.81 o 
   4   9   8      253.05      282.87     34.17 o 
   0  10   8       54.91       70.31     13.27 o 
   1  10   8      278.78      310.18     12.43 o 
   2  10   8      411.79      396.52     14.98 o 
   3  10   8      201.64      192.90     16.77 o 
   4  10   8       35.21       80.81     29.32 o 
   0  11   8      466.43      475.04     22.45 o 
   1  11   8      207.99      207.59     12.78 o 
   2  11   8      304.74      284.87     13.39 o 
   3  11   8        9.75        9.58      9.92 o 
   4  11   8       39.66       48.85     18.72 o 
   0  12   8      197.63      209.33     17.86 o 
   1  12   8      193.10      198.37     12.92 o 
   2  12   8      160.11      148.33     12.84 o 
   3  12   8      279.86      240.39     18.32 o 
   4  12   8       48.08       93.04     33.75 o 
   0  13   8      103.96      143.66     19.77 o 
   1  13   8       83.74       84.55      9.82 o 
   2  13   8      249.07      227.73     13.95 o 
   3  13   8       47.46       73.43     14.49 o 
   0  14   8       89.52       85.47     15.76 o 
   1  14   8        0.89       20.83     12.12 o 
   2  14   8        6.71       18.32     10.65 o 
   3  14   8      159.56      141.76     14.90 o 
   0  15   8      124.26      147.46     25.42 o 
   1  15   8        4.39       19.23     11.45 o 
   2  15   8       13.21       42.15     15.57 o 
   3  15   8       22.09       27.66     12.18 o 
   0  16   8       10.34       19.29     21.34 o 
   1  16   8       53.86       53.81     13.38 o 
   2  16   8        5.86       26.66     12.97 o 
   0  17   8       13.28       11.92     20.88 o 
   1  17   8        4.10       22.42     12.60 o 
   1   0   9     1397.58     1395.03     24.95 o 
   2   0   9       85.43      108.60     10.91 o 
   3   0   9       30.18       24.48      9.71 o 
   4   0   9        0.14       13.26     11.79 o 
   5   0   9      155.33      163.35     21.15 o 
   0   1   9      509.95      541.15     11.02 o 
   1   1   9      867.79      863.67     13.58 o 
   2   1   9      291.30      298.39     10.03 o 
   3   1   9      227.55      215.27     10.96 o 
   4   1   9      196.38      192.18     14.25 o 
   5   1   9        4.16       13.71      9.34 o 
   0   2   9     2916.03     2974.32     32.58 o 
   1   2   9     2485.89     2527.40     24.23 o 
   2   2   9      669.55      627.62     12.31 o 
   3   2   9       34.80       23.68      7.79 o 
   4   2   9       19.34       18.31      8.22 o 
   5   2   9        7.89       26.13     10.87 o 
   0   3   9     2557.81     2764.04     41.30 o 
   1   3   9     1216.67     1277.52     14.98 o 
   2   3   9       56.12       66.61      9.68 o 
   3   3   9       76.14       73.62      8.99 o 
   4   3   9       75.43       93.18      9.99 o 
   5   3   9        2.68        5.56     10.29 o 
   0   4   9      259.69      259.71     11.45 o 
   1   4   9      474.67      514.99      8.30 o 
   2   4   9       68.09       94.09      7.15 o 
   3   4   9      182.15      169.09     11.71 o 
   4   4   9        9.84       18.88      9.11 o 
   5   4   9       36.22       65.14     19.88 o 
   0   5   9       20.28       38.35      7.04 o 
   1   5   9       62.02       66.08      5.71 o 
   2   5   9       38.95       35.76      5.77 o 
   3   5   9        0.67       -8.68      6.44 o 
   4   5   9        3.58       17.29      9.03 o 
   5   5   9       14.12        9.46     10.44 o 
   0   6   9       36.84       26.17      6.58 o 
   1   6   9      531.84      533.03     11.09 o 
   2   6   9       44.05       33.52      6.18 o 
   3   6   9        9.29        6.85      7.08 o 
   4   6   9      119.40      104.95     18.04 o 
   5   6   9       57.83      102.38     24.08 o 
   0   7   9      205.13      229.67     12.66 o 
   1   7   9       11.87        6.21      4.98 o 
   2   7   9      184.73      184.20      9.70 o 
   3   7   9      117.47      127.69     10.65 o 
   4   7   9       35.82       48.39     14.69 o 
   0   8   9      204.10      227.79     13.85 o 
   1   8   9       32.94       39.63      7.08 o 
   2   8   9       48.58       51.09      9.35 o 
   3   8   9       99.81       88.09      9.72 o 
   4   8   9       74.01       91.37     15.95 o 
   0   9   9       22.10       10.10     13.97 o 
   1   9   9      235.33      248.89     11.05 o 
   2   9   9       44.19       42.42      8.97 o 
   3   9   9       11.62        5.65      8.07 o 
   4   9   9       50.53       74.07     18.54 o 
   0  10   9      837.48      872.92     27.08 o 
   1  10   9       68.18       65.33     10.71 o 
   2  10   9      100.77      113.79     10.36 o 
   3  10   9       41.27       35.84     10.46 o 
   4  10   9        5.89       31.36     12.90 o 
   0  11   9      230.36      257.96     18.68 o 
   1  11   9      183.18      194.79     12.27 o 
   2  11   9       49.40       42.84      9.90 o 
   3  11   9        1.57       16.96     10.42 o 
   4  11   9        4.50       22.41     31.45 o 
   0  12   9        0.22        5.64     12.32 o 
   1  12   9      469.08      441.77     16.18 o 
   2  12   9      100.47      101.27     11.87 o 
   3  12   9      269.69      289.67     20.28 o 
   0  13   9        2.66      -10.23     11.74 o 
   1  13   9      140.41      150.02     12.43 o 
   2  13   9       18.75       25.05     11.15 o 
   3  13   9       34.65       60.97     17.18 o 
   0  14   9       76.09      109.59     25.13 o 
   1  14   9       10.29       19.70     11.09 o 
   2  14   9      103.97       88.10     15.33 o 
   3  14   9        7.08        1.92     15.65 o 
   0  15   9       22.50       13.71     19.19 o 
   1  15   9       10.14       38.69     17.68 o 
   2  15   9       49.04       40.48     12.53 o 
   0  16   9       27.33       13.04     20.33 o 
   1  16   9        9.53       27.81     13.01 o 
   2  16   9       26.03       21.44     13.80 o 
   0  17   9       17.52       41.12     29.40 o 
   1  17   9        4.68       -2.49     12.56 o 
   0   0  10     5448.32     5682.16     86.28 o 
   1   0  10       94.93      100.86      9.29 o 
   2   0  10      208.80      220.19     12.81 o 
   3   0  10      747.22      705.24     42.16 o 
   4   0  10       23.77       23.73     13.18 o 
   5   0  10       49.72       30.49     14.86 o 
   0   1  10       73.14       83.76      6.23 o 
   1   1  10     1511.38     1476.84     18.83 o 
   2   1  10       12.05       11.89      5.50 o 
   3   1  10       32.70       35.54      8.69 o 
   4   1  10        1.65        4.02      8.25 o 
   5   1  10      117.46      112.02     14.65 o 
   0   2  10        1.84       -3.87      4.34 o 
   1   2  10      693.83      657.66     10.68 o 
   2   2  10      469.02      423.43     12.95 o 
   3   2  10      312.15      309.98     14.44 o 
   4   2  10      288.58      320.52     15.77 o 
   5   2  10      125.35      116.23     14.70 o 
   0   3  10     1244.35     1315.90     21.51 o 
   1   3  10      114.33      132.85      6.54 o 
   2   3  10       18.30       13.16      5.30 o 
   3   3  10       46.24       33.97      8.48 o 
   4   3  10      129.11      125.27     14.94 o 
   5   3  10        0.60        2.88     10.04 o 
   0   4  10        4.71       -0.92      6.13 o 
   1   4  10       47.50       47.67      4.66 o 
   2   4  10      101.61      106.31      7.60 o 
   3   4  10       83.98       73.34      9.28 o 
   4   4  10       11.74       17.48     10.50 o 
   5   4  10       22.39       15.90     10.82 o 
   0   5  10      202.64      213.74     10.82 o 
   1   5  10       67.91       72.82      5.08 o 
   2   5  10        9.57        8.42      6.09 o 
   3   5  10       61.88       47.46      9.45 o 
   4   5  10       32.12       25.71     14.12 o 
   5   5  10       98.91      110.17     24.46 o 
   0   6  10        2.02        1.14      6.35 o 
   1   6  10       37.41       24.78      5.46 o 
   2   6  10      122.43      109.39      8.85 o 
   3   6  10      116.42      100.54     10.71 o 
   4   6  10       42.53       38.45     10.65 o 
   0   7  10        8.79       10.54      8.24 o 
   1   7  10       72.14       65.79      6.36 o 
   2   7  10       67.59       53.03      8.52 o 
   3   7  10      125.00      134.37     11.67 o 
   4   7  10       92.38      113.23     19.32 o 
   0   8  10      788.37      748.06     21.28 o 
   1   8  10       72.62       86.27      8.16 o 
   2   8  10        8.66       -1.83      8.27 o 
   3   8  10       81.95       86.01     10.21 o 
   4   8  10      108.12       98.17     15.67 o 
   0   9  10      221.00      255.09     15.56 o 
   1   9  10      188.27      171.54     11.20 o 
   2   9  10       52.81       59.88     11.92 o 
   3   9  10        9.13       10.07      8.26 o 
   4   9  10       29.78       53.27     16.75 o 
   0  10  10     1280.90     1256.19     33.32 o 
   1  10  10      406.78      406.51     15.03 o 
   2  10  10      157.01      145.52     12.16 o 
   3  10  10       23.76        4.19      9.48 o 
   4  10  10       38.11       66.86     19.44 o 
   0  11  10       25.59       16.48     13.01 o 
   1  11  10      164.40      160.75     12.63 o 
   2  11  10       87.04       79.35     12.47 o 
   3  11  10       74.04       79.28     12.51 o 
   4  11  10       47.95       43.52     14.54 o 
   0  12  10      202.37      262.30     24.88 o 
   1  12  10      133.75      135.56     11.92 o 
   2  12  10       67.58       50.65     12.02 o 
   3  12  10       30.53       52.55     12.05 o 
   0  13  10      296.86      368.59     33.33 o 
   1  13  10       30.54       35.22     10.32 o 
   2  13  10       26.70       54.62     12.90 o 
   3  13  10       21.39       37.52     21.01 o 
   0  14  10       59.66       37.04     16.57 o 
   1  14  10       48.09       59.65     12.56 o 
   2  14  10       61.38       68.07     19.28 o 
   3  14  10       62.39       65.15     12.64 o 
   0  15  10        0.19       31.35      8.08 o 
   1  15  10      126.09      125.68     15.53 o 
   2  15  10       29.38       33.78     14.08 o 
   0  16  10       11.09       44.00     21.66 o 
   1  16  10        3.08       24.27     12.71 o 
   2  16  10        1.02       30.61     26.57 o 
   0  17  10       15.35       40.50     22.58 o 
   1  17  10        7.96       28.96     15.03 o 
   1   0  11      409.66      417.65     15.23 o 
   2   0  11      151.28      158.66     12.37 o 
   3   0  11      645.23      577.35     27.15 o 
   4   0  11      416.44      434.67     27.54 o 
   5   0  11        4.76       30.34     16.09 o 
   0   1  11     1018.35     1160.91     17.83 o 
   1   1  11      469.43      479.17     11.28 o 
   2   1  11      285.60      272.28     10.26 o 
   3   1  11      363.51      346.02     15.25 o 
   4   1  11      442.87      418.62     19.04 o 
   5   1  11        8.89        5.61     10.14 o 
   0   2  11      112.02      114.22      7.26 o 
   1   2  11      662.66      640.19     11.02 o 
   2   2  11      207.19      197.04      9.37 o 
   3   2  11      489.47      455.68     16.73 o 
   4   2  11        0.44       -8.18      7.72 o 
   5   2  11        1.11       13.64     10.46 o 
   0   3  11     2037.55     2171.25     31.33 o 
   1   3  11      220.10      226.29      7.81 o 
   2   3  11       91.03       98.37      8.56 o 
   3   3  11      282.07      243.50     14.68 o 
   4   3  11       23.61       13.50      9.98 o 
   5   3  11        2.82       -3.17     10.61 o 
   0   4  11       20.46       19.19      6.77 o 
   1   4  11      189.96      203.83      6.92 o 
   2   4  11       69.47       65.83      7.16 o 
   3   4  11       71.35       59.53      8.56 o 
   4   4  11       87.38       77.62     12.41 o 
   5   4  11        8.62       49.17     16.02 o 
   0   5  11        1.01       -4.26      7.00 o 
   1   5  11        6.36        2.10      4.00 o 
   2   5  11      202.86      207.78     10.92 o 
   3   5  11       10.91        8.31      7.84 o 
   4   5  11       12.17       28.67     10.31 o 
   0   6  11        0.00       -5.81      6.34 o 
   1   6  11       19.41       19.71      5.18 o 
   2   6  11       54.42       52.39      7.84 o 
   3   6  11       72.93       44.30      9.66 o 
   4   6  11      306.19      321.84     17.66 o 
   0   7  11       95.76      103.47     11.26 o 
   1   7  11      105.77      114.80      7.36 o 
   2   7  11      119.67      114.65      9.78 o 
   3   7  11       13.58        3.54      8.16 o 
   4   7  11       62.16       54.57     15.90 o 
   0   8  11        8.37        6.92      9.40 o 
   1   8  11      165.84      180.92     10.93 o 
   2   8  11       24.43       24.26      9.06 o 
   3   8  11      138.45      138.77     12.06 o 
   4   8  11        7.15        0.61      9.43 o 
   0   9  11      177.30      202.69     15.00 o 
   1   9  11      182.15      185.26     11.64 o 
   2   9  11       92.58       89.07     10.64 o 
   3   9  11       61.66       73.34     11.58 o 
   4   9  11      119.27      125.80     26.25 o 
   0  10  11     1232.90     1251.47     31.92 o 
   1  10  11       45.04       33.79      9.36 o 
   2  10  11      224.36      206.70     14.69 o 
   3  10  11       29.10       34.70     10.82 o 
   4  10  11       31.38       59.31     18.46 o 
   0  11  11        0.00        4.63     11.39 o 
   1  11  11     1057.94     1036.39     21.30 o 
   2  11  11      204.08      160.06     13.39 o 
   3  11  11       38.78       41.79     12.76 o 
   0  12  11        2.70       -6.72     13.18 o 
   1  12  11      123.89      110.69     12.50 o 
   2  12  11       67.12       65.55     11.51 o 
   3  12  11       26.51       46.67     13.30 o 
   0  13  11       20.01       15.73     14.60 o 
   1  13  11      145.06      152.67     13.45 o 
   2  13  11      148.46      176.47     15.84 o 
   3  13  11       37.77       26.62     14.31 o 
   0  14  11       12.11       -3.82     14.92 o 
   1  14  11       20.42       38.32     10.34 o 
   2  14  11       37.04       39.53     14.27 o 
   0  15  11       15.76       14.83     15.67 o 
   1  15  11        1.60       15.26     12.36 o 
   2  15  11       32.03       55.51     15.10 o 
   0  16  11       11.55        9.96      9.28 o 
   1  16  11       36.36       31.88     14.70 o 
   0  17  11       57.81       63.73     23.80 o 
   0   0  12      371.83      420.68     15.36 o 
   1   0  12        0.14        3.12      7.21 o 
   2   0  12     1241.74     1146.48     43.67 o 
   3   0  12      297.32      315.92     22.86 o 
   4   0  12       64.75       61.62     15.91 o 
   5   0  12        5.51       24.26     16.72 o 
   0   1  12        0.49       -2.61      4.58 o 
   1   1  12      279.57      272.84      9.64 o 
   2   1  12      124.61      131.74      8.68 o 
   3   1  12      448.27      441.88     17.75 o 
   4   1  12      196.03      211.87     15.54 o 
   5   1  12       35.41       27.59     12.06 o 
   0   2  12      431.98      471.50     12.20 o 
   1   2  12      331.23      340.18      9.17 o 
   2   2  12      321.80      304.51     11.19 o 
   3   2  12       64.29       57.18      9.33 o 
   4   2  12       76.79       91.07     11.57 o 
   5   2  12        2.61        7.50     10.52 o 
   0   3  12      414.57      437.74     13.79 o 
   1   3  12      182.21      192.16      7.90 o 
   2   3  12      188.92      197.56     10.69 o 
   3   3  12      356.92      366.45     13.88 o 
   4   3  12       76.01       71.56     13.20 o 
   5   3  12        4.48       -6.96     10.11 o 
   0   4  12      129.07      149.54     10.09 o 
   1   4  12       62.97       75.04      5.67 o 
   2   4  12       49.67       46.61      8.07 o 
   3   4  12       49.58       44.81      8.26 o 
   4   4  12       29.98       29.66     11.06 o 
   0   5  12       44.20       43.77      8.67 o 
   1   5  12       41.45       45.76      5.10 o 
   2   5  12      165.92      154.49      9.68 o 
   3   5  12      295.82      301.19     20.40 o 
   4   5  12        4.95        4.19     10.35 o 
   0   6  12        8.92        2.53      8.03 o 
   1   6  12      186.84      186.04      8.02 o 
   2   6  12      129.89      124.97     10.29 o 
   3   6  12       12.41       14.22      8.86 o 
   4   6  12        8.04        5.78      9.55 o 
   0   7  12      148.38      165.00     11.20 o 
   1   7  12       15.39       18.98      6.82 o 
   2   7  12       21.42       11.29      8.05 o 
   3   7  12      196.20      209.89     13.40 o 
   4   7  12      296.93      316.12     19.09 o 
   0   8  12       74.63       70.80     11.69 o 
   1   8  12      258.98      274.39     12.44 o 
   2   8  12      143.38      132.92     11.95 o 
   3   8  12      119.75      127.21     12.06 o 
   4   8  12       45.50       69.14     15.38 o 
   0   9  12     1149.03     1138.52     27.83 o 
   1   9  12      556.40      551.67     16.17 o 
   2   9  12       47.23       27.73      9.42 o 
   3   9  12       48.66       27.98     10.62 o 
   4   9  12       68.59       87.32     24.74 o 
   0  10  12     1218.09     1206.86     29.24 o 
   1  10  12       20.58       15.00      8.50 o 
   2  10  12      178.63      174.53     12.94 o 
   3  10  12       77.69       79.75     12.45 o 
   4  10  12        5.91       21.76     13.28 o 
   0  11  12       91.63      128.60     22.17 o 
   1  11  12       63.50       79.29     10.35 o 
   2  11  12      114.04      112.30     16.06 o 
   3  11  12       18.34       30.06     15.18 o 
   0  12  12       74.86       75.21     16.48 o 
   1  12  12        2.89       -3.18      9.80 o 
   2  12  12      359.51      331.98     17.45 o 
   3  12  12        3.61        2.98     13.23 o 
   0  13  12       14.37       -2.08     14.20 o 
   1  13  12      240.01      237.98     16.85 o 
   2  13  12       19.58       29.84     13.82 o 
   3  13  12        8.06       -7.93     13.58 o 
   0  14  12        2.35        3.25     15.35 o 
   1  14  12       70.38       64.29     11.64 o 
   2  14  12       20.20       33.50     13.59 o 
   0  15  12       18.33       27.61     16.44 o 
   1  15  12       54.00       76.24     14.24 o 
   2  15  12       70.13       81.27     20.66 o 
   0  16  12       46.73       44.26     17.46 o 
   1  16  12       10.39       26.44     12.69 o 
   1   0  13        1.60       -3.02      7.61 o 
   2   0  13       45.28       38.92     10.28 o 
   3   0  13      652.36      544.09     29.81 o 
   4   0  13        0.00       -9.32     11.43 o 
   0   1  13      189.69      200.71      9.16 o 
   1   1  13      592.35      563.62     12.33 o 
   2   1  13     1267.00     1193.23     19.55 o 
   3   1  13      369.25      352.99     17.06 o 
   4   1  13      113.52      106.83     12.90 o 
   0   2  13     1453.30     1429.92     21.90 o 
   1   2  13      308.94      345.27      9.74 o 
   2   2  13       35.55       26.11      7.31 o 
   3   2  13      430.41      418.04     15.43 o 
   4   2  13       38.78       42.84     10.01 o 
   0   3  13       19.89        9.98      7.96 o 
   1   3  13       46.89       53.86      6.44 o 
   2   3  13      168.59      163.97     10.58 o 
   3   3  13      198.78      206.61     11.61 o 
   4   3  13        7.62       16.87     10.59 o 
   0   4  13       33.78       39.45      8.18 o 
   1   4  13      264.54      276.57      9.60 o 
   2   4  13        6.21       -4.04      7.35 o 
   3   4  13      101.24       95.64      9.81 o 
   4   4  13        2.07       -4.65      9.51 o 
   0   5  13      619.98      575.28     17.44 o 
   1   5  13       10.17        5.29      5.99 o 
   2   5  13      756.51      664.25     16.72 o 
   3   5  13       93.25       79.59     11.28 o 
   4   5  13        9.80       10.31     11.92 o 
   0   6  13      367.88      368.32     16.86 o 
   1   6  13      188.81      199.22     11.34 o 
   2   6  13      144.51      124.05     11.82 o 
   3   6  13       33.80       29.98      9.50 o 
   4   6  13       35.60       42.47     12.18 o 
   0   7  13        4.54        4.51      8.20 o 
   1   7  13        7.48       -0.31      6.92 o 
   2   7  13       94.82      114.35     11.71 o 
   3   7  13       44.26       52.33     10.13 o 
   4   7  13      103.47      112.59     21.31 o 
   0   8  13      378.58      362.29     17.36 o 
   1   8  13      196.77      177.34     11.30 o 
   2   8  13       42.34       33.90      9.30 o 
   3   8  13       14.79       19.27      9.21 o 
   4   8  13      130.92      176.19     23.87 o 
   0   9  13      275.23      297.42     17.38 o 
   1   9  13      579.11      578.73     16.28 o 
   2   9  13       76.32       95.83     11.10 o 
   3   9  13        2.24       -0.51      9.68 o 
   4   9  13       16.38       28.51     13.01 o 
   0  10  13      376.18      413.92     19.09 o 
   1  10  13       82.95       88.39      9.93 o 
   2  10  13       18.87       23.05      9.82 o 
   3  10  13       53.06       31.84      8.92 o 
   0  11  13       17.86        9.28     13.76 o 
   1  11  13       39.51       46.47     10.10 o 
   2  11  13       53.59       67.76     13.67 o 
   3  11  13       53.21       62.33     20.34 o 
   0  12  13        0.43       18.82     14.67 o 
   1  12  13      121.65      114.19     11.80 o 
   2  12  13       55.40       76.96     13.76 o 
   3  12  13        4.97       23.67     13.38 o 
   0  13  13       86.23      121.97     19.05 o 
   1  13  13       31.41       53.34     25.72 o 
   2  13  13       11.95       29.05     12.89 o 
   3  13  13       73.03       76.47     16.31 o 
   0  14  13       21.06       17.25     15.54 o 
   1  14  13       56.80       76.21     40.75 o 
   2  14  13       34.20        5.79     16.04 o 
   0  15  13        2.10       22.53     16.40 o 
   1  15  13       15.39       19.27     14.75 o 
   0  16  13       16.06        7.74     23.58 o 
   1  16  13       50.70       43.19     16.98 o 
   0   0  14      224.34      255.97     14.95 o 
   1   0  14      253.73      241.93     14.58 o 
   2   0  14      336.08      362.16     17.91 o 
   3   0  14       10.40        2.26     12.06 o 
   4   0  14      133.44      123.22     32.39 o 
   0   1  14      498.86      442.89     12.76 o 
   1   1  14     1172.46     1126.63     17.43 o 
   2   1  14      143.49      126.72     10.05 o 
   3   1  14       29.26       46.21     10.30 o 
   4   1  14       36.29       38.38     12.83 o 
   0   2  14      533.27      531.61     14.19 o 
   1   2  14      222.15      255.42      9.20 o 
   2   2  14      419.95      404.24     13.33 o 
   3   2  14      119.03      119.70     10.87 o 
   4   2  14      158.85      161.14     15.80 o 
   0   3  14       57.09       66.93      9.18 o 
   1   3  14       11.12       10.35      5.97 o 
   2   3  14      216.19      208.06     10.89 o 
   3   3  14       19.39       29.21      8.42 o 
   4   3  14       89.98       72.57     13.45 o 
   0   4  14      153.06      177.36     11.72 o 
   1   4  14      305.38      305.30     10.25 o 
   2   4  14       14.90       14.93      7.85 o 
   3   4  14       39.17       34.25      9.27 o 
   4   4  14       35.29       44.58     12.06 o 
   0   5  14       94.38      115.21     10.97 o 
   1   5  14      353.04      359.30     11.75 o 
   2   5  14      259.30      252.21     12.87 o 
   3   5  14       57.40       58.03     10.42 o 
   4   5  14        2.79       -0.37     10.24 o 
   0   6  14      374.84      361.53     15.84 o 
   1   6  14       72.91       80.20      9.22 o 
   2   6  14      330.68      350.36     16.86 o 
   3   6  14       69.64       72.36     11.08 o 
   4   6  14       66.14       87.64     14.21 o 
   0   7  14      197.29      219.16     13.19 o 
   1   7  14      215.06      209.00     12.14 o 
   2   7  14        3.60       -5.00      8.34 o 
   3   7  14      393.30      361.64     17.24 o 
   4   7  14      191.33      212.70     26.34 o 
   0   8  14      241.95      282.49     16.63 o 
   1   8  14      290.29      311.30     14.91 o 
   2   8  14       76.32       67.61     11.37 o 
   3   8  14       33.00       28.29      9.75 o 
   4   8  14       29.60        9.89     11.96 o 
   0   9  14        6.20      -10.00      9.97 o 
   1   9  14       66.87       58.54     11.31 o 
   2   9  14       52.07       55.67     11.79 o 
   3   9  14       11.83        8.11     10.87 o 
   0  10  14       76.43       91.69     16.47 o 
   1  10  14       94.96      115.91     12.95 o 
   2  10  14       71.91       77.05     12.66 o 
   3  10  14       41.44       45.64     18.31 o 
   0  11  14       81.03       92.58     29.93 o 
   1  11  14       21.41       55.72     25.95 o 
   2  11  14       58.92       72.83     11.94 o 
   3  11  14       25.61       23.63     11.00 o 
   0  12  14       15.29      -21.40     17.32 o 
   1  12  14        3.11       10.75     26.02 o 
   2  12  14      110.84      134.82     14.15 o 
   3  12  14       36.48       38.82     15.00 o 
   0  13  14       96.37      102.86     18.27 o 
   1  13  14       69.93       65.47     13.85 o 
   2  13  14        3.84        6.60     15.40 o 
   0  14  14      177.18      192.59     26.17 o 
   1  14  14       11.61       13.06     12.34 o 
   2  14  14        8.60       -3.12     13.06 o 
   0  15  14       10.21       26.27     16.41 o 
   1  15  14       28.08       44.07     17.33 o 
   1   0  15      137.49      142.30     13.04 o 
   2   0  15      119.71       89.50     14.06 o 
   3   0  15      378.35      408.90     26.80 o 
   4   0  15       21.77       25.37     18.73 o 
   0   1  15      160.00      172.14      9.63 o 
   1   1  15       94.75       82.77      7.78 o 
   2   1  15       99.52      102.82     10.04 o 
   3   1  15      211.85      198.94     13.48 o 
   4   1  15       16.45       20.58      9.83 o 
   0   2  15      110.73      119.65      9.12 o 
   1   2  15      118.00      124.76      8.49 o 
   2   2  15      435.71      430.12     13.80 o 
   3   2  15       63.30       59.68      9.75 o 
   4   2  15       13.57        7.84     10.33 o 
   0   3  15     1096.98     1110.23     23.01 o 
   1   3  15      108.34      113.74      8.58 o 
   2   3  15       91.29       82.60      9.65 o 
   3   3  15      290.19      274.58     17.76 o 
   4   3  15      184.49      192.23     20.34 o 
   0   4  15      111.15      103.66     10.78 o 
   1   4  15      900.83      943.46     16.01 o 
   2   4  15      253.62      234.19     12.32 o 
   3   4  15       31.87       17.57      9.46 o 
   4   4  15       68.14       71.18     13.23 o 
   0   5  15      235.10      284.40     14.49 o 
   1   5  15      336.29      340.99     12.06 o 
   2   5  15      124.46      100.17     10.08 o 
   3   5  15       47.51       39.96      9.91 o 
   4   5  15       22.38       14.62     11.30 o 
   0   6  15       37.78       29.71     10.31 o 
   1   6  15      132.72      140.03     10.40 o 
   2   6  15       85.69       62.64     10.55 o 
   3   6  15        6.30       10.53      9.03 o 
   4   6  15       40.60       44.20     13.24 o 
   0   7  15     2037.20     1995.87     32.43 o 
   1   7  15        8.04        9.24      8.57 o 
   2   7  15      166.52      130.02     12.80 o 
   3   7  15       23.19       24.35      9.95 o 
   4   7  15       83.52       70.05     14.29 o 
   0   8  15      225.91      262.08     14.07 o 
   1   8  15      575.25      556.41     18.69 o 
   2   8  15       76.17       64.05     11.88 o 
   3   8  15       35.87       49.48     14.19 o 
   4   8  15       35.78       27.94     13.17 o 
   0   9  15      107.64      133.19     16.83 o 
   1   9  15      153.54      159.20     13.39 o 
   2   9  15      124.14      115.85     13.50 o 
   3   9  15      111.18      126.03     15.84 o 
   0  10  15       98.83      109.12     16.67 o 
   1  10  15      500.54      469.90     18.83 o 
   2  10  15      112.10      115.15     13.91 o 
   3  10  15      101.31      106.20     16.94 o 
   0  11  15       30.32       32.38     15.47 o 
   1  11  15       19.17       13.85     11.39 o 
   2  11  15       13.59       22.40     11.41 o 
   3  11  15       28.84       32.15     12.42 o 
   0  12  15        0.01       -5.22     12.65 o 
   1  12  15       43.84       22.43     11.61 o 
   2  12  15       39.24       31.81     13.06 o 
   0  13  15       12.46       24.89     18.99 o 
   1  13  15       10.09       27.84     14.34 o 
   2  13  15        6.83       -2.94     11.79 o 
   0  14  15       60.55       69.09     25.96 o 
   1  14  15       22.78       21.22     13.30 o 
   0  15  15       67.49       89.99     19.81 o 
   1  15  15       15.05        2.85     12.95 o 
   0   0  16        0.06       -0.37      8.06 o 
   1   0  16       71.93       60.18     17.68 o 
   2   0  16      144.19      156.76     16.09 o 
   3   0  16       17.28       22.00     18.92 o 
   4   0  16       25.31       33.65     15.89 o 
   0   1  16      102.53      104.74      8.27 o 
   1   1  16      501.61      469.82     13.08 o 
   2   1  16      695.95      620.96     15.70 o 
   3   1  16       15.81        6.52      8.36 o 
   4   1  16      100.91      102.75     12.48 o 
   0   2  16      101.11      113.09      9.34 o 
   1   2  16      326.73      320.87     11.61 o 
   2   2  16      146.29      129.51      9.92 o 
   3   2  16      148.21      148.76     12.01 o 
   4   2  16       21.27       21.30     11.81 o 
   0   3  16      184.75      198.22     12.77 o 
   1   3  16      451.52      474.56     13.41 o 
   2   3  16      341.57      337.47     13.00 o 
   3   3  16        2.89        3.57      8.21 o 
   4   3  16      114.38       99.34     14.71 o 
   0   4  16      248.52      259.06     14.23 o 
   1   4  16      381.35      389.30     13.37 o 
   2   4  16      102.00      101.55      9.96 o 
   3   4  16      192.71      191.20     14.71 o 
   4   4  16       41.62       44.67     12.85 o 
   0   5  16      131.59      126.04     12.79 o 
   1   5  16       67.51       63.77      8.85 o 
   2   5  16      195.50      202.36     12.09 o 
   3   5  16       32.44       18.02      9.72 o 
   4   5  16        9.45       18.43     11.69 o 
   0   6  16        3.01        3.82      9.46 o 
   1   6  16      518.43      504.16     15.66 o 
   2   6  16       16.88        7.92      9.12 o 
   3   6  16      130.80      115.15     12.70 o 
   4   6  16       37.67       47.07     12.90 o 
   0   7  16       86.72       91.79     11.90 o 
   1   7  16      593.67      561.29     16.35 o 
   2   7  16       75.18       74.70     11.84 o 
   3   7  16       85.74       83.36     12.16 o 
   0   8  16      240.88      277.91     23.24 o 
   1   8  16       26.56       43.42     14.67 o 
   2   8  16      197.53      192.15     15.22 o 
   3   8  16       27.11       23.39     10.26 o 
   0   9  16      499.16      550.45     25.75 o 
   1   9  16      181.37      168.30     14.22 o 
   2   9  16       77.74       99.44     13.70 o 
   3   9  16        3.78       28.12     11.50 o 
   0  10  16      105.97      106.49     18.37 o 
   1  10  16       71.67       61.41     12.46 o 
   2  10  16       10.93       -5.16     12.40 o 
   3  10  16       74.39       57.35     13.41 o 
   0  11  16       85.18      103.50     21.22 o 
   1  11  16       77.58       85.01     13.89 o 
   2  11  16       40.00       23.83     12.61 o 
   3  11  16       58.81       45.15     13.87 o 
   0  12  16        1.67        1.12     12.97 o 
   1  12  16       36.79       41.21     13.28 o 
   2  12  16       48.03       35.30     13.53 o 
   0  13  16        0.00        2.08     14.43 o 
   1  13  16       74.53       93.23     14.91 o 
   2  13  16       32.53       28.28     15.62 o 
   0  14  16      184.75      127.24     27.18 o 
   1  14  16        1.87       12.90     13.04 o 
   1   0  17     1620.86     1521.99     29.22 o 
   2   0  17       30.41       13.84     11.65 o 
   3   0  17       75.34       87.99     17.97 o 
   4   0  17       40.05       36.22     17.19 o 
   0   1  17      133.55      146.34      9.33 o 
   1   1  17        4.95       -5.20      6.38 o 
   2   1  17      645.47      631.81     16.58 o 
   3   1  17      197.30      181.64     12.89 o 
   4   1  17       55.57       67.36     12.08 o 
   0   2  17      684.87      690.47     17.14 o 
   1   2  17      646.43      640.69     14.87 o 
   2   2  17      546.04      525.66     14.97 o 
   3   2  17       56.31       42.63      9.27 o 
   4   2  17       18.30       17.11     12.09 o 
   0   3  17       17.77       12.99      9.74 o 
   1   3  17      382.55      402.39     13.42 o 
   2   3  17       93.31       98.30      9.65 o 
   3   3  17      123.99      145.49     12.49 o 
   4   3  17        5.20       28.94     12.54 o 
   0   4  17      598.56      660.22     20.02 o 
   1   4  17       34.17       37.63      8.17 o 
   2   4  17       59.78       51.18      8.61 o 
   3   4  17       81.85       72.11     12.18 o 
   4   4  17       29.07       32.59     12.25 o 
   0   5  17       60.28       65.71     11.01 o 
   1   5  17      469.19      490.63     14.65 o 
   2   5  17      520.77      467.51     17.96 o 
   3   5  17       22.24       14.63      9.99 o 
   4   5  17       11.99       -3.67     11.43 o 
   0   6  17       78.70       68.20     14.23 o 
   1   6  17      343.27      358.81     14.47 o 
   2   6  17      235.03      245.17     14.97 o 
   3   6  17      225.02      200.07     15.66 o 
   0   7  17      137.16      132.07     17.29 o 
   1   7  17      120.75      131.80     13.74 o 
   2   7  17      440.16      446.76     20.48 o 
   3   7  17       20.44       15.14     10.24 o 
   0   8  17       77.71       76.96     15.30 o 
   2   8  17       72.93       74.13     13.14 o 
   3   8  17      130.16      143.16     14.94 o 
   0   9  17      474.05      521.25     38.20 o 
   1   9  17      204.16      234.47     16.93 o 
   2   9  17       19.71       35.11     11.95 o 
   3   9  17       29.98       30.57     12.73 o 
   0  10  17       57.97        1.01     22.40 o 
   1  10  17      303.76      368.83     18.60 o 
   2  10  17      106.71      138.32     14.92 o 
   3  10  17       17.56       11.31     12.36 o 
   0  11  17       49.34       52.28     23.32 o 
   1  11  17      128.83      161.81     14.97 o 
   2  11  17       81.70       82.38     14.76 o 
   0  12  17      274.17      271.67     37.87 o 
   1  12  17       33.46       61.89     14.21 o 
   2  12  17       75.66       72.17     14.87 o 
   0  13  17       13.00       -8.78     20.97 o 
   1  13  17      182.27      187.01     17.41 o 
   0  14  17       49.86       34.32     25.11 o 
   0   0  18       55.42       49.06     22.74 o 
   1   0  18      158.32      175.12     13.27 o 
   2   0  18      290.48      333.97     20.93 o 
   3   0  18        5.79       -4.64     10.89 o 
   4   0  18        1.37       14.54     13.77 o 
   0   1  18       28.42       28.89      9.60 o 
   1   1  18      166.98      161.97      9.76 o 
   2   1  18      169.55      183.00     11.48 o 
   3   1  18       10.24       -1.88      8.05 o 
   4   1  18       71.01       67.05     14.25 o 
   0   2  18      176.89      182.62     13.03 o 
   1   2  18       73.19       77.04      8.72 o 
   2   2  18      337.16      332.42     13.90 o 
   3   2  18       29.03       30.30      9.63 o 
   4   2  18       17.56       -1.40     11.70 o 
   0   3  18       53.48       58.34     13.49 o 
   1   3  18       14.01       10.62      7.06 o 
   2   3  18        4.85        5.76      6.97 o 
   3   3  18       68.52       66.47     11.80 o 
   4   3  18        8.69       25.67     12.82 o 
   0   4  18       90.77       67.27     13.66 o 
   1   4  18       73.48       86.40      9.11 o 
   2   4  18       94.66       90.23      9.67 o 
   3   4  18       28.96       21.05     10.63 o 
   0   5  18      655.60      698.26     25.07 o 
   1   5  18       83.48       65.56      9.98 o 
   2   5  18       17.76        6.14      8.97 o 
   3   5  18       48.36       52.65     11.93 o 
   0   6  18       66.34       89.89     16.48 o 
   1   6  18      262.01      270.09     17.14 o 
   2   6  18      273.30      263.08     15.72 o 
   3   6  18       24.64       15.83     10.43 o 
   0   7  18        0.12      -26.21     13.42 o 
   1   7  18       38.03       46.17     11.56 o 
   2   7  18        2.39       -5.46     10.34 o 
   3   7  18        2.04       19.29     12.30 o 
   0   8  18       60.11       69.40     16.08 o 
   1   8  18       43.33       25.09     11.71 o 
   2   8  18       47.14       57.15     12.98 o 
   3   8  18       31.50       25.66     13.02 o 
   0   9  18      223.01      219.00     26.94 o 
   1   9  18      287.44      322.93     17.38 o 
   2   9  18      113.93      129.96     17.38 o 
   3   9  18       63.01       56.25     14.32 o 
   0  10  18      360.67      431.30     33.39 o 
   1  10  18      241.03      245.12     18.04 o 
   2  10  18       29.76       34.08     13.24 o 
   0  11  18      321.73      304.22     30.84 o 
   1  11  18       28.54       25.13     13.54 o 
   2  11  18      101.18       67.68     15.04 o 
   0  12  18       54.52       44.18     22.80 o 
   1  12  18        4.77        1.36     13.45 o 
   0  13  18       64.44       58.75     28.52 o 
   1  13  18       43.03       43.59     15.71 o 
   1   0  19      105.50       83.47     11.69 o 
   2   0  19      361.76      380.98     19.72 o 
   3   0  19       23.48       16.54     11.88 o 
   0   1  19      245.25      247.90     20.46 o 
   1   1  19       89.91       88.79      9.14 o 
   2   1  19       18.40        8.57      8.10 o 
   3   1  19       48.26       48.74     10.12 o 
   0   2  19       86.31      120.16     22.60 o 
   1   2  19      613.90      556.10     15.16 o 
   2   2  19        4.19        4.21      7.55 o 
   3   2  19      149.53      152.63     13.03 o 
   0   3  19      625.45      616.63     27.35 o 
   1   3  19       83.22       75.70      8.99 o 
   2   3  19      114.19       97.35     10.40 o 
   3   3  19        9.24        6.65      9.86 o 
   0   4  19        0.35       -8.70     13.26 o 
   1   4  19      261.28      271.94     12.47 o 
   2   4  19       68.28       55.43      9.93 o 
   3   4  19        3.66       -2.82     10.33 o 
   0   5  19      367.47      372.48     24.28 o 
   1   5  19        5.76       -9.67      8.00 o 
   2   5  19       22.71       30.90     10.15 o 
   3   5  19        7.13        4.17     10.25 o 
   0   6  19       43.31       40.55     15.41 o 
   1   6  19       82.26       86.33     10.84 o 
   2   6  19       59.47       54.88     11.42 o 
   3   6  19       12.46       17.18     10.50 o 
   0   7  19       28.95       13.56     14.87 o 
   1   7  19      182.53      176.32     15.29 o 
   2   7  19       24.60       12.77     11.68 o 
   3   7  19       89.23      105.57     14.45 o 
   0   8  19       84.37       81.60     16.79 o 
   1   8  19      112.07      114.57     14.52 o 
   2   8  19       60.22       68.04     13.73 o 
   3   8  19       12.59       -1.43     12.53 o 
   0   9  19      236.74      243.66     28.40 o 
   1   9  19       27.84       42.60     12.76 o 
   2   9  19       91.22      107.37     15.23 o 
   0  10  19      201.93      202.70     27.72 o 
   1  10  19       81.11       87.22     15.70 o 
   2  10  19       24.65       26.78     13.17 o 
   0  11  19        6.92       -0.95     20.90 o 
   1  11  19      189.00      230.34     23.71 o 
   0  12  19       69.30       78.61     24.44 o 
   1  12  19       77.23       55.63     15.47 o 
   0   0  20      203.93      206.75     28.34 o 
   1   0  20        6.15       11.21     11.18 o 
   2   0  20       65.57       68.40     13.43 o 
   3   0  20       95.99      132.45     15.97 o 
   0   1  20      209.26      236.78     26.74 o 
   1   1  20       50.18       31.24      7.54 o 
   2   1  20       47.54       38.46      9.18 o 
   3   1  20        1.88       -7.01      8.63 o 
   0   2  20      264.15      264.96     22.83 o 
   1   2  20       37.25       26.64      7.86 o 
   2   2  20        7.13       24.39      9.09 o 
   3   2  20       65.80       73.62     11.43 o 
   0   3  20      138.49      138.20     18.62 o 
   1   3  20       99.39       94.60      9.63 o 
   2   3  20      176.25      187.15     12.47 o 
   3   3  20       15.04        3.93     10.22 o 
   0   4  20      151.33      141.27     18.54 o 
   1   4  20      105.61      105.59     10.08 o 
   2   4  20       68.66       68.28     10.01 o 
   3   4  20       11.75        8.13     10.77 o 
   0   5  20       21.64       12.58     19.68 o 
   1   5  20        2.18        0.80      8.35 o 
   2   5  20       55.02       56.84     11.99 o 
   3   5  20       67.44       76.48     13.41 o 
   0   6  20        4.65       -8.02     15.44 o 
   1   6  20       30.16       31.20      9.68 o 
   2   6  20        2.66       18.46     10.57 o 
   3   6  20       27.37       27.73     13.28 o 
   0   7  20        7.38       -3.08     16.23 o 
   1   7  20        0.67      -11.58     10.79 o 
   2   7  20       13.85        3.24     11.78 o 
   0   8  20      121.43      115.29     20.93 o 
   1   8  20       60.08       55.77     13.39 o 
   2   8  20        9.82       -1.66     14.21 o 
   0   9  20        0.52      -12.13     22.28 o 
   1   9  20       46.41       45.28     14.10 o 
   2   9  20       84.07       78.04     14.73 o 
   0  10  20        0.49       -7.10     20.95 o 
   1  10  20       44.09       32.79     18.12 o 
   0  11  20        3.02        1.21     22.07 o 
   1  11  20       59.33       26.23     18.43 o 
   1   0  21      137.77      142.62     14.03 o 
   2   0  21       62.33       67.24     13.69 o 
   3   0  21      168.01      170.28     17.52 o 
   0   1  21      166.09      131.02     19.13 o 
   1   1  21       62.48       53.61      8.18 o 
   2   1  21       80.70       81.40      9.88 o 
   3   1  21        5.47       17.34     10.03 o 
   0   2  21       72.13       66.68     17.21 o 
   1   2  21       20.07       11.22      7.61 o 
   2   2  21       15.70        8.34      8.57 o 
   3   2  21      111.62      108.03     14.23 o 
   0   3  21        6.60      -12.66     16.23 o 
   1   3  21      118.02      116.57     10.42 o 
   2   3  21       35.59       31.43      9.17 o 
   3   3  21       90.28       78.60     13.65 o 
   0   4  21       16.53       32.10     17.50 o 
   1   4  21       66.24       58.40     10.63 o 
   2   4  21       37.31       22.42      9.85 o 
   3   4  21       15.11       14.59     11.71 o 
   0   5  21        9.85       22.61     18.10 o 
   1   5  21       67.08       55.59     11.94 o 
   2   5  21       50.56       39.91     11.77 o 
   0   6  21        0.17       30.20     23.37 o 
   1   6  21       45.51       34.40     12.89 o 
   2   6  21       14.22       20.77     10.85 o 
   0   7  21       43.90       36.89     18.21 o 
   1   7  21        6.78      -22.15     11.59 o 
   2   7  21       81.23       81.76     14.63 o 
   0   8  21        1.09      -23.62     23.12 o 
   1   8  21       31.80       61.08     17.98 o 
   2   8  21       11.15       -2.37     11.71 o 
   0   9  21       10.09        3.78     25.29 o 
   1   9  21       42.74       49.35     18.07 o 
   0  10  21        3.86      -30.89     43.49 o 
   1  10  21       28.29       31.29     18.52 o 
   0  11  21       12.22      -20.06     27.05 o 
   0   0  22       12.14       12.54     22.22 o 
   1   0  22       34.07       39.12     18.40 o 
   2   0  22       38.61       59.78     14.03 o 
   3   0  22       47.29       55.44     14.32 o 
   0   1  22       47.04       50.33     16.82 o 
   1   1  22       41.35       53.35     13.56 o 
   2   1  22        0.55      -11.84      7.73 o 
   0   2  22        1.11        0.80     17.38 o 
   1   2  22       14.38        9.06      9.69 o 
   2   2  22       95.19       97.86     11.40 o 
   0   3  22       67.72       39.93     19.11 o 
   1   3  22        3.58        1.36      9.17 o 
   2   3  22        6.82        2.13      8.62 o 
   0   4  22        8.11       20.95     18.53 o 
   1   4  22       11.06        5.06     10.66 o 
   2   4  22       14.28       13.89     10.04 o 
   0   5  22        0.95      -20.74     16.04 o 
   1   5  22       14.41        6.36     11.02 o 
   2   5  22       43.17       34.82     11.74 o 
   0   6  22        0.51      -22.86     18.92 o 
   1   6  22       39.24       25.69     13.80 o 
   2   6  22        4.51        1.94     12.29 o 
   0   7  22        8.20       10.49     17.53 o 
   1   7  22       10.03        7.50     13.23 o 
   2   7  22       20.90        7.87     12.75 o 
   0   8  22        0.30        1.56     26.29 o 
   1   8  22        2.00       -3.81     15.66 o 
   0   9  22        2.03        3.14     26.69 o 
   1   9  22       11.90       -8.27     16.93 o 
   1   0  23        4.72       -8.07     16.67 o 
   2   0  23       34.37       41.50     12.95 o 
   0   1  23        2.93       18.00     17.59 o 
   1   1  23       26.08       23.11     12.84 o 
   2   1  23        5.32        0.12     11.01 o 
   0   2  23       29.29       30.72     18.85 o 
   1   2  23        2.18      -22.08     13.19 o 
   2   2  23       24.01       10.11      8.46 o 
   0   3  23       19.14       11.21     18.02 o 
   1   3  23       22.97       26.80     12.83 o 
   2   3  23       86.26       90.81     11.22 o 
   0   4  23        3.04       -6.87     17.06 o 
   1   4  23        0.15       -9.12     11.49 o 
   2   4  23       78.55       89.06     12.63 o 
   0   5  23        0.75        9.81     18.11 o 
   1   5  23       20.50        6.44     13.08 o 
   2   5  23        0.89       -4.30     10.48 o 
   0   6  23        1.02        2.84     17.54 o 
   1   6  23        8.37       12.19     15.14 o 
   0   7  23       13.66       -0.96     18.54 o 
   1   7  23        8.24       15.09     15.40 o 
   0   8  23        9.26       27.46     64.82 o 
   0   0  24       71.11       14.23     29.86 o 
   1   0  24       21.38       44.68     19.59 o 
   2   0  24        2.97        5.90     12.30 o 
   0   1  24       47.04       10.72     18.69 o 
   1   1  24        8.48      -10.16     12.19 o 
   2   1  24        8.44       15.67      9.03 o 
   0   2  24       93.94       87.93     21.68 o 
   1   2  24        4.92      -10.94     12.27 o 
   2   2  24       46.36       45.28     10.08 o 
   0   3  24        0.11        6.55     18.33 o 
   1   3  24       61.20       40.46     13.94 o 
   0   4  24        7.86        6.59     18.21 o 
   1   4  24       50.56       78.43     17.71 o 
   0   5  24       32.08       17.04     19.17 o 
   1   5  24        0.24      -12.08     13.36 o 
   0   6  24        1.30      -13.32     17.90 o 
   1   6  24       17.62       11.81     16.20 o 
   1   0  25      167.02      194.75     25.58 o 
   0   1  25        0.00       -0.47     20.99 o 
   1   1  25        6.84        5.78     13.25 o 
   0   2  25        0.06        8.73     19.13 o 
   1   2  25        9.90       15.58     13.65 o 
   0   3  25        7.42       -5.04     21.02 o 
   1   3  25       21.26       -8.09     13.98 o 
   0   4  25        1.86        2.21     18.71 o 
                                                 
